# Supplementary material for: The lipid-metabolic enzyme HSD17B12 drives lysosomal degradation of PD-L1 potentiating anti-tumor immunity in a mouse model
Source: PLoS Biol. 2026 Jan 27;24(1):e3003603. doi: 10.1371/journal.pbio.3003603 (PMC12843542; doi:10.1371/journal.pbio.3003603)
Supplement: S1 Data — (XLSX) [file pbio.3003603.s007.xlsx]

## Sheet: Figure.1
Fig.1A-C	Sample_Normal_ID	N1	N10	N100	N101	N102	N103	N104	N105	N106	N107	N108	N109	N11	N111	N12	N13	N14	N15	N16	N2	N21	N22	N23	N24	N25	N26	N27	N28	N29	N30	N31	N32	N33	N34	N35	N36	N37	N38	N39	N4	N40	N41	N42	N43	N44	N45	N46	N47
	HSD17B12 expression in normal tissues	0.371829	0.355234	-0.378765	-0.777292	-0.787516	-0.543025	0.0241186	-0.119731	-0.582827	-0.362286	-0.0376014	-0.296341	-0.311354	-1.049	0.130976	-0.371318	0.0863818	-0.0568377	-0.362153	0.352756	-0.0966263	0.0118185	-0.0869698	0.0775684	-0.149012	-0.376555	0.129101	-0.12528	-0.172714	0.00959145	-0.327654	-0.630211	-0.374574	-0.153512	-0.134177	-0.00086438	0.0467682	-0.0818067	-0.0827897	0.187292	-0.25021	-0.359357	-0.196393	-0.744293	-0.12828	-0.130692	-0.692088	0.0870718
	Sample_Tumor_ID	T1	T10	T100	T101	T102	T103	T104	T105	T106	T107	T108	T109	T11	T111	T12	T13	T14	T15	T16	T2	T21	T22	T23	T24	T25	T26	T27	T28	T29	T30	T31	T32	T33	T34	T35	T36	T37	T38	T39	T4	T40	T41	T42	T43	T44	T45	T46	T47
	HSD17B12 expression in tumor tissues	0.350604	0.259773	-0.433024	-0.174834	-0.727623	0.238322	-0.160076	0.0494452	0.263916	0.151691	0.254282	-0.0127693	0.114487	-0.349971	0.777314	-0.477236	0.326226	-0.0943221	0.256909	0.00337094	0.655574	-0.124642	-0.188126	0.128845	0.450119	0.106207	0.250453	0.217986	-0.116712	-0.270745	0.229237	0.0558409	0.554736	0.330211	-0.405213	0.38886	0.13378	0.121127	0.0277093	-0.149266	0.245631	0.328305	-0.0272329	0.385701	-0.157082	0.639703	0.267062	0.0560749
	HSD17B12 expression classifications in tumor tissues	High HSD17B12	High HSD17B12	Low HSD17B12	Low HSD17B12	Low HSD17B12	High HSD17B12	Low HSD17B12	Low HSD17B12	High HSD17B12	High HSD17B12	High HSD17B12	Low HSD17B12	Low HSD17B12	Low HSD17B12	High HSD17B12	Low HSD17B12	High HSD17B12	Low HSD17B12	High HSD17B12	Low HSD17B12	High HSD17B12	Low HSD17B12	Low HSD17B12	Low HSD17B12	High HSD17B12	Low HSD17B12	High HSD17B12	High HSD17B12	Low HSD17B12	Low HSD17B12	High HSD17B12	Low HSD17B12	High HSD17B12	High HSD17B12	Low HSD17B12	High HSD17B12	High HSD17B12	Low HSD17B12	Low HSD17B12	Low HSD17B12	High HSD17B12	High HSD17B12	Low HSD17B12	High HSD17B12	Low HSD17B12	High HSD17B12	High HSD17B12	Low HSD17B12
	OS Status(1:Dead; 0:Alive)	1	1	0	0	1	0	1	0	1	0	0	1	1	0	0	1	0	0	0	1	1	1	1	1	0	0	1	1	0	1	0	1	0	1	1	1	0	0	1	1	0	1	1	0	0	1	0	1
	OS (month)	5.26667	5.56667	83.2667	83.4667	80.5	87.9	21.2333	64.3	31	69.9333	73.2	21	15.4333	75.5	105.233	13	103.3	102.333	101.967	35	7	6.1	32	11.8	99.1333	99.0667	23	37	98.8667	1.5	98.7	27	98.4667	72.7	61.2333	62	98.1667	98.1333	37	23	98.0333	4	44	97.7667	97.7333	96.0667	97.2667	28
	Activated CD8+ T cell score	0.0526141	0.00182279	0.112715	0.027636	-0.0480626	0.287462	-0.0634865	0.0917631	0.185646	-0.00279099	0.12952	0.186382	-0.0756115	0.151442	-0.00287696	0.14579	0.124746	0.201461	0.213414	0.0116222	0.127985	0.0230184	-0.0886432	-0.0811623	-0.0214888	0.106109	0.227166	-0.0654867	0.0603757	0.0502797	0.19493	0.202879	0.29098	0.19405	0.0698223	0.148534	-0.00675786	0.0661835	0.0969772	-0.261703	-0.0363458	0.142743	0.0396835	0.09679	-0.177187	0.158398	0.23561	-0.0311601
	Gender	Female	Male	Female	Male	Male	Female	Male	Male	Female	Female	Male	Female	Female	Male	Female	Male	Male	Female	Female	Female	Female	Male	Male	Male	Male	Male	Male	Male	Male	Female	Male	Female	Male	Male	Male	Male	Female	Female	Male	Male	Male	Male	Male	Male	Male	Male	Female	Male
	Age	44	82	35	40	38	28	40	39	33	30	35	39	82	33	62	65	71	91	40	53	60	33	46	43	62	53	67	39	51	56	45	78	68	50	60	64	54	76	38	42	55	60	55	76	57	34	85	73
	Tumor location	Colon	Colon	Rectum	Rectum	Rectum	Rectum	Rectum	Colon	Colon	Colon	Colon	Colon	Colon	Colon	Colon	Colon	Colon	Colon	Colon	Colon	Colon	Colon	Colon	Colon	Colon	Colon	Colon	Colon	Colon	Colon	Colon	Colon	Colon	Colon	Colon	Colon	Colon	Colon	Colon	Colon	Colon	Colon	Colon	Colon	Colon	Colon	Colon	Colon
	TNM	IV	I	II	I	III	I	III	NA	II	III	II	I	II	I	III	IV	III	III	I	II	III	III	II	IV	I	II	III	III	III	IV	II	III	I	II	III	II	II	II	II	III	III	III	II	II	II	II	IV	III
Fig.1E	Sample_ID	T112	T116	T118	T120	T114	T122	T123	T124
	Gender	Male	Male	Female	Female	Female	Female	Male	Male
	Age	50	46	59	52	86	48	37	32
	OS Status(1:Dead; 0:Alive)	0	0	0	0	0	0	0	1
	OS	63.3333	64.4333	64.2	63.5667	61.8667	65.1667	64.9667	64.9667
	Tumor location	Colon	Colon	Colon	Colon	Colon	Colon	Colon	Colon
	TNM	I	II	III	II	II	III	III	II
	Raw data	Region	T112_tumor core 1	T112_tumor core 2	T112_tumor margin 1	T112_tumor margin 2	T112_tumor stroma 1	T112_tumor stroma 2	T116_tumor core 1	T116_tumor core 2	T116_tumor margin 1	T116_tumor margin 2	T116_tumor stroma 1	T120_tumor core 1	T120_tumor core 2	T120_tumor margin 1	T120_tumor margin 2	T120_tumor stroma 1	T122_tumor core 1	T122_tumor core 2	T122_tumor margin 1	T122_tumor margin 2	T122_tumor stroma 1	T122_tumor stroma 2	T123_tumor core 1	T123_tumor core 2	T123_tumor margin 1	T123_tumor margin 2	T123_tumor stroma 1	T123_tumor stroma 2	T124_tumor core 1	T124_tumor core 2	T124_tumor margin 1	T124_tumor margin 2	T124_tumor stroma 1	T124_tumor stroma 2	T114_tumor core 1	T114_tumor core 2	T114_tumor margin 1	T114_tumor margin 2	T114_tumor stroma 1	T114_tumor stroma 2	T118_tumor core 1	T118_tumor core 2	T118_tumor margin 1	T118_tumor margin 2	T118_tumor stroma 1	T118_tumor stroma 2
		Total Cell Count	2304	1683	1203	2614	1083	849	1643	1711	1156	1064	1496	2198	2330	2631	2242	1055	1369	1896	1254	1535	1465	978	1715	1447	746	888	547	336	1192	1285	1125	738	485	536	2711	2304	2726	2246	1605	1259	1696	2484	2207	2295	1044	690
		CD3+ Cell Count	97	317	89	47	15	0	214	190	94	115	37	126	173	717	292	89	23	0	5	23	3	2	3	1	15	3	9	7	285	167	105	102	88	37	65	99	384	348	453	400	13	32	0	12	4	14
		CD8+ Cell Count	90	40	89	68	56	23	32	89	96	79	254	29	116	215	154	65	13	2	108	74	80	36	25	11	55	21	30	19	72	56	26	39	32	31	16	12	321	169	338	201	34	5	187	222	74	82
		CD8+GZMB+ Cell Count	90	34	74	68	44	16	16	72	90	72	62	29	116	215	154	65	19	2	68	32	57	18	16	10	55	16	28	17	12	7	0	0	1	1	3	8	159	79	66	95	26	3	135	166	66	63
		Region Area（um2）	378918	316814	173310	323964	118732	124483	376969	359313	239607	216763	303815	351795	351949	304955	331031	181683	252185	314393	159108	235675	217037	185172	281635	203508	169899	190120	175548	118458	244406	243683	256617	230551	162595	199589	325186	337637	375497	316241	251582	181260	375643	392672	285995	335994	205005	149257
		CD3+ Cell Count (/mm2)	255.992	1000.59	513.531	145.078	126.334	0	567.685	528.788	392.309	530.533	121.785	358.164	491.548	2351.17	882.094	489.864	91.2029	0	31.4251	97.592	13.8225	10.8008	10.6521	4.9138	88.2876	15.7795	51.268	59.0925	1166.09	685.316	409.171	442.419	541.222	185.381	19.9886	29.3215	102.264	110.043	180.061	220.678	34.6073	81.4929	0	35.7149	19.5117	93.7981
		CD8+ Cell Count (/mm2)	237.518	126.257	513.531	209.9	471.648	184.765	84.8875	247.695	400.656	364.453	836.035	82.4345	329.593	705.023	465.214	357.766	51.5495	6.36146	678.783	313.992	368.601	194.414	88.7672	54.0518	323.721	110.457	170.893	160.394	294.592	229.807	101.318	169.16	196.808	155.319	4.92027	3.55412	85.4867	53.4403	134.35	110.89	90.5114	12.7333	653.859	660.726	360.967	549.389
		CD8+GZMB+ Cell Count (/mm2)	237.518	107.318	426.981	209.9	370.581	128.532	42.4438	200.383	375.615	332.16	204.071	82.4345	329.593	705.023	465.214	357.766	75.3415	6.36146	427.382	135.78	262.628	97.2071	56.811	49.138	323.721	84.1574	159.501	143.51	49.0987	28.7258	0	0	6.15025	5.0103	0.92255	2.36941	42.3439	24.981	26.234	52.4109	69.2146	7.63996	472.037	494.056	321.944	422.091
	Integrated Data (average)	Region	T112_tumor core	T116_tumor core	T118_tumor core	T120_tumor core	T114_tumor core	T122_tumor core	T123_tumor core	T124_tumor core	T112_tumor margin	T116_tumor margin	T118_tumor margin	T120_tumor margin	T114_tumor margin	T122_tumor margin	T123_tumor margin	T124_tumor margin	T112_tumor stroma	T116_tumor stroma	T118_tumor stroma	T120_tumor stroma	T114_tumor stroma	T122_tumor stroma	T123_tumor stroma	T124_tumor stroma
		CD3+ Cell Count (/mm2)	628.29	548.237	58.0501	424.856	24.655	45.6014	7.78294	925.705	329.304	461.421	17.8574	1616.63	106.154	64.5085	52.0336	425.795	63.1672	121.785	56.6549	489.864	200.369	12.3117	55.1803	363.302
		CD8+ Cell Count (/mm2)	181.888	166.291	51.6223	206.014	4.23719	28.9555	71.4095	262.199	361.715	382.554	657.292	585.118	69.4635	496.387	217.089	135.239	328.207	836.035	455.178	357.766	122.62	281.508	165.644	176.064
		CD8+GZMB+ Cell Count (/mm2)	172.418	121.413	38.4273	206.014	1.64598	40.8515	52.9745	38.9123	318.44	353.887	483.047	585.118	33.6624	281.581	203.939	0	249.556	204.071	372.018	357.766	39.3225	179.918	151.505	5.58028
		HSD17B12	High	High	High	High	Low	Low	Low	Low	High	High	High	High	Low	Low	Low	Low	High	High	High	High	Low	Low	Low	Low
Fig.1F	Sample_ID	T72	T69	T23	T29	T57	T44	T73	T33	T12	T21	T43	T36	T61	T97	T26	T38	T96	T35	T47	T31	T28	T41	T16	T34	T48	T85	T22	T4	T70	T78	T93	T91	T77	T45	T25	T59	T46	T51	T5	T112	T113	T114	T115	T116	T117	T118	T119	T120
	PD-L1	1.25788	0.988072	1.77105	1.1189	1.40108	1.66597	0.477194	0.366184	2.19155	1.25351	0.435858	0.964865	0.479288	1.09583	1.29433	1.5337	2.39092	3.45365	1.62972	1.9475	2.17459	1.63626	1.13989	0.862519	0.846223	0.665161	0.838737	1.29296	1.79987	0.820453	0.932246	1.60425	2.31953	1.81581	1.58808	0.422847	0.370249	1.45345	0.89133	0.314249	0.714539	0.798784	0.466014	0.191981	0.775649	0.111137	0.73718	0.434342
	HSD17B12	0.134774	0.828986	0.564707	0.152125	0.547531	0.316573	1.12816	1.26934	0.82839	0.935	1.64939	0.476958	0.72266	0.89076	0.984593	0.573558	0.591949	0.360545	0.539037	1.27098	2.11482	0.861508	1.51488	1.52486	1.37824	1.0968	0.637996	0.817194	0.694381	0.798376	0.885894	0.75518	0.851897	0.387489	0.969665	0.96957	0.878294	0.366502	0.764729	0.866367	1.21791	0.303604	0.685918	0.64897	0.707448	0.681555	0.611694	0.715308
	Gender	Female	Female	Male	Male	Female	Male	Male	Male	Female	Female	Male	Male	Female	Male	Male	Female	Male	Male	Male	Male	Male	Male	Female	Male	Female	Female	Male	Male	Male	Male	Male	Female	Female	Male	Male	Female	Female	Female	Female	Male	Male	Female	Female	Male	Female	Female	Female	Female
	Age	66	60	46	51	39	57	74	68	62	60	76	64	77	40	53	76	34	60	73	45	39	60	40	50	60	28	33	42	56	38	39	39	36	34	62	78	85	41	69	50	62	86	44	46	61	59	66	52
	OS Status(1:Dead; 0:Alive)	1	1	1	0	0	0	1	0	0	1	0	1	1	1	0	0	0	1	1	0	1	1	0	1	0	0	1	1	1	0	1	0	0	1	0	1	0	0	0	0	1	0	0	0	1	0	0	0
	OS	11.4667	32.3667	32	98.8667	95.4667	97.7333	13	98.4667	105.233	7	97.7667	62	51.3	18.7667	99.0667	98.1333	79.6	61.2333	28	98.7	37	4	101.967	72.7	97.2	68.1333	6.1	23	24	65.7333	34.2	73.2	64.6667	96.0667	99.1333	11	97.2667	96.6	107.567	63.3333	42.4667	61.8667	64.5	64.4333	15.5	64.2	63.8	63.5667
	Tumor location	Colon	Colon	Colon	Colon	Colon	Colon	Colon	Colon	Colon	Colon	Colon	Colon	Colon	Rectum	Colon	Colon	Rectum	Colon	Colon	Colon	Colon	Colon	Colon	Colon	Colon	Rectum	Colon	Colon	Colon	Rectum	Rectum	Rectum	Rectum	Colon	Colon	Colon	Colon	Colon	Colon	Colon	Colon	Colon	Colon	Colon	Colon	Colon	Colon	Colon
	TNM	IV	III	II	III	II	II	III	I	III	III	II	II	III	III	II	II	III	III	III	II	III	III	I	II	III	III	III	III	III	III	II	II	III	II	I	III	IV	III	III	I	II	II	II	II	III	III	II	II
Fig.1I	Raw data	Sample	DM1	DM1	DM1	DM2	DM2	DM2	DM3	DM3	DM3	DM4	DM4	DM4	DM5	DM5	DM5	DM6	DM6	DM6	DM7	DM7	DM7	T112	T112	T112	T114	T114	T114	T116	T116	T116	T118	T118	T118	T120	T120	T120	T123	T123	T123	T124	T124	T124
		Region	1	2	3	1	2	3	1	2	3	1	2	3	1	2	3	1	2	3	1	2	3	1	2	3	1	2	3	1	2	3	1	2	3	1	2	3	1	2	3	1	2	3
		The H-score of HSD17B12 in tumor cells	83.84	110.15	22.05	10.77	0.0283	0	20.12	78.83	32.57	137.84	117.5	130.22	1.725	58.63	56.09	105.65	68.34	75.74	34.09	35.6	36.69	156.84	105.95	193.11	46.03	51.15	12.66	151.46	197.09	143.32	178.05	96.51	235.36	206.59	161.34	154.14	79.32	144.93	47.35	165.88	165.05	122.02
		The positive expression rate of HSD17B12 in tumor cells (%)	48.28	52.73	14.7	10.37	0.0283	0	17.33	55.77	25.83	67.45	76.73	65.03	1.725	41.66	45.34	65.93	45.78	48.77	27.35	28.86	26	65.59	59.21	80.66	42.42	46.81	12.23	92.19	94.91	89.24	88.54	66.99	93.58	89.29	91.54	81.08	66.45	81.63	41.36	82.92	79.2	69.58
	Integrated Data (average)	Sample ID	DM1	DM2	DM3	DM4	DM5	DM6	DM7	T112	T114	T116	T118	T120	T123	T124
		The H-score of HSD17B12 in tumor cells	72.0133	3.59943	43.84	128.52	38.815	83.2433	35.46	151.967	36.6133	163.957	169.973	174.023	90.5333	150.983
		The positive expression rate of HSD17B12 in tumor cells (%)	38.57	3.4661	32.9767	69.7367	29.575	53.4933	27.4033	68.4867	33.82	92.1133	83.0367	87.3033	63.1467	77.2333
		Group	After immunotherapy	After immunotherapy	After immunotherapy	After immunotherapy	After immunotherapy	After immunotherapy	After immunotherapy	Not received immunotherapy	Not received immunotherapy	Not received immunotherapy	Not received immunotherapy	Not received immunotherapy	Not received immunotherapy	Not received immunotherapy
		Gender	Female	Female	Female	Male	Male	Male	Male	Male	Female	Male	Female	Female	Male	Male
		Age	35	30	50	27	63	30	58	50	86	46	59	52	37	32
		OS Status(1:Dead; 0:Alive)	0	0	0	0	0	0	0	0	0	0	0	0	0	1
		OS	16.4333	29.5667	25.4	11.5333	7.93333	1.8	2.83333	63.3333	61.8667	64.4333	64.2	63.5667	64.9667	64.9667
		Tumor location	Colon	Colon	Colon	Colon	Colon	Colon	Colon	Colon	Colon	Colon	Colon	Colon	Colon	Colon
		TNM	I	III	II	III	II	I	II	I	II	II	III	II	III	II
		MMR status	dMMR	dMMR	dMMR	dMMR	dMMR	dMMR	dMMR	pMMR	dMMR	dMMR	pMMR	dMMR	pMMR	dMMR
[truncated: 56 more columns]

## Sheet: Figure.2
Fig.2G
	Distance (pixels)	0	1	2	3	4	5	6	7	8	9	10	11	12	13	14	15	16	17	18	19	20	21	22	23	24	25	26	27	28	29	30	31	32	33	34	35	36	37	38	39	40	41	42	43	44	45	46	47
	Intensity (PD-L1 Green)	14.5	11.3135	10.3265	11.4966	12.4546	12.8639	13.5918	14.4722	15.246	15.6888	18.4671	24.3107	30.0102	31.6344	28.6667	25.1735	25.542	30.1995	37.1565	42.4144	43.0884	38.5	31.2358	24.5669	20.585	18.7517	19.1497	21.4337	23.9444	25.1446	25.3061	25.958	28.3741	32.5697	37.6508	43.0556	48.1054	50.8152	51.7483	52.3537	54.0476	57.1327	59.3333	56.3458	47.1134	34.7279	27.059	26.6956
	Intensity (HSD17B12 RED)	12.6667	13.3016	16.0363	19.5	22.0363	22.7823	22.0408	20.5	19.0488	18.0799	17.3855	16.8356	16.6905	17.1548	17.8889	18.7075	19.1859	19.246	19.2857	19.1111	19.2222	19.3333	19.6259	20.1224	20.619	20.7778	21.1429	21.3333	21.4444	21.0828	20.3129	20.1247	20.7098	21.9048	22.9932	23.5278	23.4286	22.4824	22.0431	22.5068	24.161	27.2897	31	35.4473	40.2063	44.966	49.6485	53.6712
[truncated: 33 more columns]

## Sheet: Figure.3
Fig.3D		Lymphocytes | Geometric Mean (APC-H)	Lymphocytes | Mean (APC-H)	Lymphocytes | Median (APC-H)
	Isotype control.fcs	268	295	265
	sh control.fcs	17367	18607	17673
	sh HSD17B12.fcs	27131	29445	27771
Fig.3G		sh control				sh HSD17B12
	Time/h	0	1	2	4	0	1	2	4
	GAPDH RAWintensity	54687	46943	49617	48875	59630	57515	52091	61501
	PD-L1 RAWintnsity	163488	103259	91677	76230	188674	155746	126362	119281
	PD-L1/GAPDH	2.9895	2.1997	1.8477	1.5597	3.1641	2.7079	2.4258	1.9395
	Nomarlized PD-L1 level	1	0.7358	0.6181	0.5217	1	0.8558	0.7667	0.613

## Sheet: Figure.4
Fig.4B		Lymphocytes | Geometric Mean (APC-H)	Lymphocytes | Mean (APC-H)	Lymphocytes | Median (APC-H)
	Isotype control.fcs	134	147	145
	sh conrtol.fcs	18065	19584	18735
	sh HSD17B12.fcs	30835	33149	31832
	sh control+CQ.fcs	28153	30003	29103
	sh HSD17B12+CQ.fcs	31864	33984	33254
Fig.4C	sh control	Distance (pixels)	0	1	2	3	4	5	6	7	8	9	10	11	12	13	14	15	16	17	18	19	20	21	22	23	24	25	26	27	28	29	30	31	32	33	34	35	36	37	38	39	40	41	42	43	44	45	46
		Intensity (PD-L1 Green)	18.3333	15.4741	11.6452	8.6248	7.223	6.8478	6.187	5.9553	7.4908	9.4745	10.0496	9.5258	10.65	13.5486	17.2126	21.3589	24.3562	24.9672	24.5248	24.4613	23.0808	19.8884	17.5786	17.8049	19.3871	19.196	16.0323	12.6487	12.914	16.5226	20.1953	22.1667	23.4551	25.3215	27.0166	27.8424	28.1183	27.5813	26.6549	26.2059	26.5026	26.985	27.5966	27.4186	26.9497	27.843	30.7499
		Intensity (LAMP1 Red)	7.6667	7.7321	7.3587	6.5462	5.5161	4.7157	3.9011	3.292	2.5088	1.6344	0.8952	0.4115	0.0562	0	0	0	0.2473	0.5806	0.922	1.1454	1.1505	1.2514	1.5484	2.086	2.6892	3.1404	3.5269	3.8943	4.1935	4.8656	5.966	7.3333	8.8047	10.2097	11.8984	13.8011	16.0208	18.6452	21.1946	23.1828	24.6351	25.4987	26.3226	27.4465	29.094	31.4116	33.6788
	sh HSD17B12	Distance (pixels)	0	1	2	3	4	5	6	7	8	9	10	11	12	13	14	15	16	17	18	19	20	21	22	23	24	25	26	27	28	29	30	31	32	33	34	35	36	37	38	39	40	41	42	43	44	45	46
		Intensity (PD-L1 Green)	13.6667	12.2388	9.6771	8.5867	9.6	10.8075	11.6294	11.9813	12.5267	13.9168	16.0032	17.5472	17.3557	15.4449	13.5733	13.7867	15.4845	16.9653	17.5341	17.4765	18.0411	19.6806	22.3248	26.0813	30.2548	33.7067	34.9912	35.4935	36.1887	37.184	37.3419	36.3384	35.1912	34.0695	31.9644	28.3573	25.3145	24.9573	27.6921	31.1302	32.1445	30.1712	27.7383	27.3971	28.9231	31.0352	33.1707
		Intensity (LAMP1 Red)	3.6667	4.44	4.8853	5.0027	5.2928	5.5141	6.192	6.8907	7.2773	7.336	7.4101	7.8625	8.8207	10.4242	12.7468	15.5061	18.4373	20.833	22.4968	23.3665	23.4389	23.4351	23.2299	22.662	21.9614	21.3467	20.8301	20.6221	20.1712	19.6005	18.9355	18.05	17.3005	16.4507	15.9575	15.7733	15.6316	15.7911	15.8293	15.7547	15.7888	16.1181	16.7303	17.656	18.216	18.3248	18.04
Fig.4D
		Pearson'R (PD-L1-LAMP1)
	sh control	0.26	0.31	0.45	0.44	0.36	0.35	0.33	0.36	0.32	0.38	0.3	0.38	0.26	0.45	0.43	0.39	0.42	0.32	0.3	0.39	0.27	0.22	0.4	0.27	0.34	0.19	0.38	0.38	0.32	0.3	0.31	0.3	0.35	0.28	0.24	0.23
	sh HSD17B12	0.33	0.36	0.3	0.22	0.35	0.28	0.2	0.31	0.28	0.26	0.16	0.19	0.17	0.21	0.2	0.2	0.33	0.18	0.23	0.32	0.23	0.28	0.34	0.26	0.16	0.27	0.14	0.26	0.19	0.26	0.19	0.27	0.19	0.22	0.2	0.24
	The statistical analysis of the colocalization factor (Pearson’s R value). The statistics were plotted as mean ± SD and compared using a two-sided Student’s t-test.
Fig.4F	Protrin Name	DTX2	MTX2	TMUB1	NEDD1	CALR	ZFPL1	FAM168A	AKAP8	FAR1	KIF2C	PRIM1	NCAPH2	ARHGEF2	VARS	CNP	COG4	YWHAG	RTN3	PPM1F	PGAM5	HGH1	PLK1	NCAPD2	CCNC	GEMIN6	PDF	ZMIZ1	COG3	PSMB4	RSAD1	CDC37	RPS19	PRPSAP1	SNRPD2	TMPO	ACTA1;ACTC1;ACTA2;ACTG2	RPS23	UBE2NL;UBE2N	SMAP1	RPL23A	RPL36	THEM6	RPL6	TIMM50	ATP5O	TECR	RAB14	NUBP2
	log2(Fold Chande) sh control/sh HSD17B12	0.597385	0.31325	-0.130575	-0.189455	0.529068	1.15194	0.342022	0.209594	0.189755	-0.287244	-0.189877	-0.27164	0.195008	-0.0435663	-0.0441605	0.237489	0.286668	-0.279808	1.3655	0.522201	0.770704	-0.334242	-0.0645801	-0.514424	0.238462	0.366542	0.744854	-0.131156	0.399406	-0.586669	-0.147591	-0.667876	0.137657	-0.432165	-0.186132	-0.903819	-0.904897	-0.114584	-0.434144	0.00645538	-0.456876	0.0294224	0.157636	0.280452	-0.253841	0.0719287	-0.351436	-0.105239
	-log10(P Value)	0.486017	0.0523158	0.0213068	0.0311766	0.399782	0.192235	0.0572842	0.357571	0.0312273	0.0478399	0.220497	0.045162	0.0321144	0.00700944	0.263747	1.1133	0.0477409	0.046563	2.20126	1.45823	0.131302	0.0559392	0.0104276	0.0872441	0.356603	0.0615298	0.530653	0.791479	0.0672329	0.0949356	0.228608	0.113798	0.0224862	0.537837	0.739597	0.153397	0.334992	0.324795	0.516569	0.420916	0.406416	0.384355	0.484758	0.71423	0.0421155	0.412112	0.167601	0.246319
Fig.4M		Lymphocytes | Geometric Mean (APC-H)	Lymphocytes | Mean (APC-H)	Lymphocytes | Median (APC-H)
	sh control.fcs	11001	12534	11372
	sh HSD17B12.fcs	14085	16518	14447
	sh HRS.fcs	17931	20605	18550
	sh HRS+sh HSD17B12.fcs	18015	21623	19013
Fig.4N		PD-L1 MFI
		sh control	sh HSD17B12	sh HRS	sh HRS+sh HSD17B12
	Biological Repeat1	12534	16518	20605	21623
	Biological Repeat2	12630	15166	23212	22291
	Biological Repeat3	12467	16416	20356	20610
	Each data point corresponds to the PD-L1 mean fluorescence intensity (MFI) for an independent biological replicate.Values are mean ± SD from three independent experiments
[truncated: 967 more columns]

## Sheet: Figure.5
Fig.5A		Lymphocytes | Geometric Mean (FITC-H)	Lymphocytes | Mean (FITC-H)	Lymphocytes | Median (FITC-H)
	Isotype control.fcs	2140	2792	2074
	RKO sh control.fcs	56743	77962	58364
	RKO sh HSD17B12.fcs	80886	105301	83275
Fig.5C		PD-1 mean intensity
	sh control	24.581	25.277	23.628	17.852	21.597	16.089	24.314	32.1	23.192
	sh HSD17B12	48.019	30.667	35.622	30.316	31.007	46.723	27.362	46.249	48.668
	Statistical analysis of PD-1 intensity. The statistics were plotted as mean ± SD and compared using a two-sided Student’s t-test.
Fig.5D		Lymphocytes | Geometric Mean (FITC-A)	Lymphocytes | Mean (FITC-A)	Lymphocytes | Median (FITC-A)
	sh control.fcs	32341	45326	31779
	sh HSD17B12#1.fcs	61157	82711	64566
	sh HSD17B12#2.fcs	102097	131051	106247
Fig.5F		sh control (Biological Repeat 1)			sh HSD17B12 (Biological Repeat 1)
		The number of apoptotic cells	Total cell count	%apoptotic cell	The number of apoptotic cells	Total cell count	%apoptotic cell
	FOV1	212	2279	0.0930233	32	1388	0.0230548
	FOV2	133	2539	0.0523828	18	1242	0.0144928
	FOV3	118	2525	0.0467327	37	1423	0.0260014
	FOV4	186	2548	0.0729984	41	1283	0.0319564
			Mean %apoptotic cell	0.065		Mean %apoptotic cell	0.024
		sh control (Biological Repeat 2)			sh HSD17B12 (Biological Repeat 2)
		The number of apoptotic cells	Total cell count	%apoptotic cell	The number of apoptotic cells	Total cell count	%apoptotic cell
	FOV1	198	2202	0.0899183	22	1198	0.0183639
	FOV2	220	1824	0.120614	36	1432	0.0251397
	FOV3	209	2277	0.0917874	28	1464	0.0191257
	FOV4	228	1966	0.115972	24	1216	0.0197368
			Mean %apoptotic cell	0.105		Mean %apoptotic cell	0.02
		sh control (Biological Repeat 3)			sh HSD17B12 (Biological Repeat 3)
		The number of apoptotic cells	Total cell count	%apoptotic cell	The number of apoptotic cells	Total cell count	%apoptotic cell
	FOV1	246	1590	0.154717	30	535	0.0560748
	FOV2	180	2082	0.0864553	27	582	0.0463918
	FOV3	66	1659	0.039783	21	560	0.0375
	FOV4	121	1508	0.0802387	26	568	0.0457746
			Mean %apoptotic cell	0.09		Mean %apoptotic cell	0.046
	Each data point represents an independent biological replicate, showing the mean apoptosis rate calculated from four microscopic fields.The values are mean ± SD from three independent assays (n = 3). The statistical differences were determined using a two-sided Student’s t-test.

## Sheet: Figure.6
Fig.6F		Vector (biological repeat1)			mCherry-CC1-NPGY (biological repeat 1)
		The number of apoptotic cells	Total cell count	%apoptotic cell	The number of apoptotic cells	Total cell count	%apoptotic cell
	FOV1	20	313	6.38978	18	276	6.52174
	FOV2	17	379	4.48549	22	211	10.4265
	FOV3	38	406	9.35961	45	432	10.4167
	FOV4	16	407	3.9312	41	369	11.1111
	FOV5	19	362	5.24862	38	405	9.38272
	FOV6	20	312	6.41026	34	302	11.2583
	FOV7	17	320	5.3125	31	355	8.73239
		Mean %apoptotic cell	0.0588		Mean %apoptotic cell	0.0969
		Vector (biological repeat2)			mCherry-CC1-NPGY (biological repeat 2)
		The number of apoptotic cells	Total cell count	%apoptotic cell	The number of apoptotic cells	Total cell count	%apoptotic cell
	FOV1	16	339	4.71976	85	463	18.3585
	FOV2	20	310	6.45161	68	426	15.9624
	FOV3	25	372	6.72043	34	419	8.11456
	FOV4	39	435	8.96552	29	293	9.89761
	FOV5	26	317	8.20189	21	248	8.46774
	FOV6	11	374	2.94118	32	411	7.78589
	FOV7	7	309	2.26537	57	456	12.5
		Mean %apoptotic cell	0.0575		Mean %apoptotic cell	0.1158
		Vector (biological repeat3)			mCherry-CC1-NPGY (biological repeat 3)
		The number of apoptotic cells	Total cell count	%apoptotic cell	The number of apoptotic cells	Total cell count	%apoptotic cell
	FOV1	13	414	3.1401	33	398	8.29146
	FOV2	32	400	8	20	389	5.14139
	FOV3	19	373	5.09383	21	350	6
	FOV4	17	425	4	39	471	8.28025
	FOV5	17	374	4.54545	37	404	9.15842
	FOV6	14	428	3.27103	27	244	11.0656
	FOV7	11	345	3.18841	18	274	6.56934
		Mean %apoptotic cell	0.0446		Mean %apoptotic cell	0.0779
		Vector	mCherry-CC1-NPGY	Each data point represents an independent biological replicate, showing the mean apoptosis rate calculated from seven microscopic fields.The values are mean ± SD from three independent assays (n = 3). The statistical differences were determined using a two-sided Student’s t-test.
	%apoptotic cell	5.88	9.69
		5.75	11.58
		4.46	7.79
Fig.6J		Tumor volume (mm3)
	Days after injection	GFP							GFP-CC1-NPGY
	0	0	0	0	0	0	0	0	0	0	0	0	0	0	0
	9	59.3701	66.0708	98.0899	107.601	78.4919	93.1572	143.575	47.7903	16.9062	15.4812	81.6371	35.4398	146.923	66.5977
	12	149.789	66.8653	136.734	82.4239	56.4513	116.132	65.3073	22.1751	23.4316	84.3353	21.4258	114.83	104.718	64.6457
	14	77.7246	138.727	86.3411	196.993	63.3759	144.648	133.955	35.7134	101.671	33.6336	36.241	71.0934	96.1303	109.454
	17	138.188	221.39	319.554	137.807	468.265	116.401	401.738	71.9538	120.346	62.6075	52.5991	197.508	116.103	147.23
	21	799.826	458.173	151.077	378.007	787.099	755.243	281.991	78.8097	180.889	111.639	123.253	236.807	251.413	683.773
	24	278.267	1475.02	685.972	1279.54	1144.94	1802.91	393.106	99.4321	45.1875	246.914	165.831	370.909	336.131	867.372
	26	588.92	817.449	1699.11	1635.22	472.763	2137.49	1872.54	258.725	349.011	130.448	31.5124	471.5	399.813	1137.39
	The tumor growth curve was plotted using data from seven mice per experimental group. Individual points show the mean across these seven biological replicates, and error bars represent the standard error of the mean (SEM).
Fig.6K		GFP							GFP-CC1-NPGY
	Tumor Weight (g)	2.175	1.737	1.517	1.23	0.736	0.632	0.438	1.163	0.414	0.351	0.283	0.143	0.053	0.0052
	The statistics were presented as mean ± SD and compared using a two-sided Student’s t-test.
Fig.6N		Tumor volume (mm3)
	Days after injection	GFP (mPD-L1 KO)						GFP-CC1-NPGY (mPD-L1 KO)
	0	0	0	0	0	0	0	0	0	0	0	0	0
	7	24.1342	31.1887	28.6178	17.0566	9.7205	20.2077	13.1	29.7796	13.2256	14.5068	12.7835	10.6116
	10	22.5661	30.3678	25.7588	11.4408	19.7695	16.4959	15.6383	18.805	45.4823	16.5623	13.6705	10.152
	14	40.1721	40.9136	30.1195	20.8363	23.199	14.0137	25.0813	58.7238	22.0617	18.9205	21.0993	21.5028
	17	104.162	57.1405	28.9157	46.0668	13.0442	31.8652	38.7668	11.7791	24.9243	29.3227	60.8158	48.5328
	21	27.6793	97.1443	42.4578	279.119	40.9916	15.5671	124.503	26.8937	10.6823	26.1801	112.077	0
	24	651.372	163.722	58.6554	38.0118	23.079	86.4731	241.722	169.684	44.0183	20.386	23.1503	0
	28	850.022	62.5533	22.8603	120.193	160.209	89.6579	0	454.894	260.892	29.7067	91.1553	16.6688
	The tumor growth curve was plotted using data from six mice per experimental group. Individual points show the mean across these six biological replicates, and error bars represent the standard error of the mean (SEM).
Fig.6O		GFP (mPD-L1 KO)						GFP-CC1-NPGY (mPD-L1 KO)
	Tumor Weight (g)	1.048	0.236	0.131	0.179	0.049	0.081	0.343	0.506	0.121	0.026	0.011	0
		The statistics were presented as mean ± SEM and compared using a two-sided Student’s t-test.
