# Supplementary material for: The lipid-metabolic enzyme HSD17B12 drives lysosomal degradation of PD-L1 potentiating anti-tumor immunity in a mouse model
Source: PLoS Biol. 2026 Jan 27;24(1):e3003603. doi: 10.1371/journal.pbio.3003603 (PMC12843542; doi:10.1371/journal.pbio.3003603)
Supplement: S2 Data — (XLSX) [file pbio.3003603.s008.xlsx]

## Sheet: Figure S1
sFig.1G	Distance (Pixels)	0	1	2	3	4	5	6	7	8	9	10	11	12	13	14	15	16	17	18	19	20	21	22	23	24	25	26	27	28	29	30	31	32	33	34	35	36	37	38	39	40	41	42	43	44	45	46	47
	Intensity (HSD17B12-Red)	28	31.7778	34.6111	33.6667	37.4444	36.5	39.3333	37.9167	35.5556	35.0833	33.6667	33.6667	33.6667	34.6111	33.6667	33.6667	33.6667	29.4167	28	24.2222	22.3333	22.3333	22.3333	21.8611	16.6667	16.6667	13.8333	11	14.7778	16.6667	16.6667	16.6667	18.5556	18.0833	16.6667	16.6667	16.6667	16.6667	19.5	22.3333	22.3333	21.8611	22.3333	22.3333	22.3333	26.5833	34.6111	41.6944
	Intensity (PD-L1-Green)	14.3333	16.0833	16.6667	16.0833	15.8889	16.6667	16.6667	17.6667	17.3333	17.1667	17.3333	17.3333	18.6667	20.2222	21.6667	22.5	22.3333	19.5833	16.5	15.5	14.3333	12.8333	11.3333	11	12.3333	13.8333	16.5	19.75	23	27.5	31.6667	33.8056	34.3333	34.1667	34.6667	36.4167	40	42.1389	43.3333	44.8333	43.6667	42.3889	40	36.9444	35	33.6667	32.2222	34.75
[truncated: 49 more columns]

## Sheet: Figure S2
sFig.2A	Sample	Biological Repeats	Technical Repeats	HSD17B12 CqT	HSD17B12 Mean CqT		GAPDH CqR	GAPDH Mean CqR		CqT-CqR	Mean ΔCt	ΔΔCt	ratio=2^-ΔΔCt			Sample	Biological Repeats	Technical Repeats	HSD17B12 CqT	HSD17B12 Mean CqT		GAPDH CqR	GAPDH Mean CqR		CqT-CqR	Mean ΔCt	ΔΔCt	ratio=2^-ΔΔCt
	HCT 116 sh control	1	i	22.8612	22.8892		14.4767	14.4769		8.38456	8.41236	-0.188533	1.14			A375 sh control	1	i	21.24	21.175		12.95	12.77		8.29	8.405	-0.0233333	0.96
			ii	22.9172			14.4771			8.44016								ii	21.11			12.59			8.52
		2	i	22.8393	22.7043		14.0952	14.096		8.74414	8.60828	0.00739327	1				2	i	20.67	20.695		12.16	12.205		8.51	8.49	0.0616667	1.02
			ii	22.5693			14.0969			8.47243								ii	20.72			12.25			8.47
		3	i	24.1718	24.201		15.4636	15.419		8.70822	8.78203	0.18114	0.88				3	i	20.67	20.655		12.11	12.265		8.56	8.39	-0.0383333	1.03
			ii	24.2302			15.3744			8.85584								ii	20.64			12.42			8.22
											8.60089															8.42833
	HCT 116 sh HSD17B12#1	1	i	24.5679	24.6377		14.5202	14.5034		10.0478	10.1342	1.53335	0.35			A375 sh HSD17B12#1	1	i	22.64	22.67		12.15	12.225		10.49	10.445	2.01667	0.247129
			ii	24.7074			14.4867			10.2207								ii	22.7			12.3			10.4
		2	i	24.6403	24.6367		14.6527	14.6388		9.9876	9.99789	1.397	0.38				2	i	22.71	22.66		12.76	12.81		9.95	9.85	1.42167	0.373281
			ii	24.6331			14.6249			10.0082								ii	22.61			12.86			9.75
		3	i	24.9374	24.7729		14.4462	14.4615		10.4912	10.3113	1.71044	0.31				3	i	22.68	22.63		12.29	12.35		10.39	10.28	1.85167	0.277072
			ii	24.6084			14.4769			10.1315								ii	22.58			12.41			10.17
	HCT 116 sh HSD17B12#2	1	i	24.0294	24.0022		14.6525	14.5992		9.37686	9.40302	0.802135	0.57			A375 sh HSD17B12#2	1	i	21.95	21.81		12.11	12.15		9.84	9.66	1.23167	0.425825
			ii	23.975			14.5459			9.42919								ii	21.67			12.19			9.48
		2	i	24.0807	24.0844		14.6717	14.65		9.40902	9.43444	0.83355	0.56				2	i	21.8	21.815		12.48	12.505		9.32	9.31	0.881667	0.54274
			ii	24.0882			14.6283			9.45986								ii	21.83			12.53			9.3
		3	i	24.2968	24.281		15.1551	15.127		9.14169	9.15394	0.553055	0.68				3	i	22.63	22.57		12.97	12.975		9.66	9.595	1.16667	0.445449
			ii	24.2652			15.099			9.1662								ii	22.51			12.98			9.53
		A375 sh control	A375 sh HSD17B12#1	A375 sh HSD17B12#2	Normalized HSD17B12 mRNA		HCT 116 sh control	HCT 116 sh HSD17B12#1		HCT 116 sh HSD17B12#2
	Normalized HSD17B12 mRNA	1.02	0.25	0.43			1.14	0.35		0.57
		0.96	0.37	0.54			1	0.38		0.56
		1.03	0.28	0.45			0.88	0.31		0.68
	Values are expressed as the mean ± standard deviation (SD) of independent biological replicates, each plotted as an individual point. All data were normalized to the control group.The statistical differences were determined by a two-sided Student’s t-test.
sFig.2H		Live | Geometric Mean (APC-H)	Live | Mean (APC-H)	Live | Median (APC-H)
	A375 Isotype.fcs	308	340	318
	A375 sh control.fcs	13864	14922	13917
	A375 sh HSD17B12#1.fcs	22758	24828	23119
	A375 sh HSD17B12#2.fcs	21416	22976	21392

## Sheet: Figure S3
sFig.3E		Pearson'R (PD-L1-RAB7B)
	sh control	0.28	0.36	0.3	0.22	0.34	0.25	0.23	0.31	0.3	0.29	0.35	0.23	0.24	0.18	0.3	0.23	0.47	0.19	0.24	0.22	0.28	0.19	0.41	0.24	0.31	0.45	0.24	0.41	0.27
	sh HSD17B12	0.21	0.19	0.29	0.24	0.26	0.29	0.33	0.25	0.24	0.18	0.31	0.35	0.26	0.19	0.17	0.26	0.25	0.24	0.39	0.1	0.21	0.24	0.25	0.36	0.24	0.16	0.3	0.26	0.3
	The statistics were presented as mean ± SD and compared using a two-sided Student’s t-test.
sFig.3G		Pearson'R (PD-L1-RAB11)
	sh control	0.37	0.32	0.48	0.37	0.44	0.29	0.36	0.38	0.44	0.43	0.43	0.43	0.3	0.34	0.46	0.34	0.29	0.34	0.35	0.26
	sh HSD17B12	0.36	0.36	0.33	0.35	0.43	0.37	0.43	0.33	0.4	0.37	0.53	0.35	0.42	0.51	0.35	0.45	0.33	0.46	0.26	0.38
	The statistics were presented as mean ± SD and compared using a two-sided Student’s t-test.

## Sheet: Figure S4
sFig.4E		Pearson'R (PD-L1-HSD17B12)
	WT	0.46	0.56	0.51	0.48	0.46	0.37	0.35	0.55
	CMTM6 KO	0.44	0.44	0.46	0.45	0.51	0.47	0.54	0.39
	The statistics were presented as mean ± SD and compared using a two-sided Student’s t-test.
sFig.4G		Lymphocytes/Single Cells | Geometric Mean (APC-PDL1-A)	Lymphocytes/Single Cells | Mean (APC-PDL1-A)	Lymphocytes/Single Cells | Median (APC-PDL1-A)
	RKO sh control.fcs	67049	72497	68729
	RKO sh HSD17B12.fcs	90902	99529	94561
	RKO CMTM6 KO sh control.fcs	36756	39611	36895
	RKO CMTM6 KO sh HSD17B12.fcs	57675	64959	60069
sFig.4H		LFQ intensity sh control-1	LFQ intensity sh control-2	LFQ intensity sh control-3	LFQ intensity sh HSD17B12-1	LFQ intensity sh HSD17B12-2	LFQ intensity sh HSD17B12-3	Fold Change (sh control/sh HSD17B12)	P Value
	PPM1F	32158000	28217000	40022000	0	0	12988000	2.58	0.006291
	COG2	25744000	26514000	36389000	0	12199000	0	2.42	0.0087
	VAC14	126140000	126650000	141290000	63104000	68906000	45811000	2.23	0.001075
	RAB13	0	34206000	0	54837000	47837000	44215000	0.7	0.033612
	NUMB	15316000	21561000	22820000	31372000	34709000	27383000	0.64	0.023102
	CPNE7	45801000	30091000	44237000	61279000	70345000	80277000	0.57	0.014583
	CLINT1	23948000	31380000	33977000	44363000	56159000	53112000	0.57	0.009871

## Sheet: Figure S6
sFig.6L		Tumor volume (mm3)
	Days after injection	GFP						GFP-CC1-NPGY
	0	0	0	0	0	0	0	0	0	0	0	0	0
	6	15.2831	8.67759	14.5099	11.9073	9.95954	10.921	21.3016	15.6356	19.0822	7.02296	10.5252	20.5362
	9	73.4025	43.9821	61.4493	52.5286	54.9221	64.9241	79.7874	65.3392	110.942	48.3586	49.2402	121.909
	13	470.628	220.419	400.158	332.849	212.962	265.578	561.102	351.758	474.44	378.9	328.054	580.544
	16	613.55	400.669	881.5	368.391	564.607	540.331	1029.16	422.688	939.167	447.471	398.499	920.714
	19	1196.24	744.495	1076.23	664.376	547.779	672.242	1688.78	754.278	1324.87	1122.46	738.528	1127.94
	The tumor growth curve was plotted using data from six mice per experimental group. Individual points show the mean across these six biological replicates, and error bars represent the standard error of the mean (SEM).
sFig.6M		GFP						GFP-CC1-NPGY
	Tumor Weight (g)	1.83	1.21	1.14	0.71	0.64	0.48	2.21	1.83	1.47	1.29	0.97	0.95
	The statistics were presented as mean ± SD and compared using a two-sided Student’s t-test.
